# Supplementary material for: Toward a quantitative description of solvation structure: a framework for differential solution scattering measurements
Source: IUCrJ. 2024 May 1;11(Pt 3):423–33. doi: 10.1107/S2052252524003282 (PMC11067739; doi:10.1107/S2052252524003282)
Supplement: Supplementary file 1 [file m-11-00423-sup1.txt]

<ForceField>
  <Info>
    <DateGenerated>2023-05-25</DateGenerated>
  </Info>
  <AtomTypes>
    <Type element="Ru" name="M1" class="M1" mass="101.07"/>
    <Type element="N" name="Y1" class="Y1" mass="14.01"/>
    <Type element="N" name="Y2" class="Y2" mass="14.01"/>
    <Type element="N" name="Y3" class="Y3" mass="14.01"/>
    <Type element="N" name="Y4" class="Y4" mass="14.01"/>
    <Type element="N" name="Y5" class="Y5" mass="14.01"/>
    <Type element="N" name="Y6" class="Y6" mass="14.01"/>
    <Type element="C" name="cp" class="cp" mass="12.01"/>
    <Type element="C" name="ca" class="ca" mass="12.01"/>
    <Type element="H" name="ha" class="ha" mass="1.008"/>
    <Type element="H" name="h4" class="h4" mass="1.008"/>
  </AtomTypes>
  <Residues>
    <Residue name="MOL">
      <Atom name="RU" type="M1" charge="-1.0889"/>
      <Atom name="N1" type="Y1" charge="0.2926"/>
      <Atom name="N2" type="Y2" charge="0.2799"/>
      <Atom name="N3" type="Y3" charge="0.2823"/>
      <Atom name="N4" type="Y4" charge="0.3142"/>
      <Atom name="N5" type="Y5" charge="0.3014"/>
      <Atom name="N6" type="Y6" charge="0.2924"/>
      <Atom name="C7" type="cp" charge="0.028"/>
      <Atom name="C8" type="ca" charge="-0.1658"/>
      <Atom name="C9" type="ca" charge="-0.0333"/>
      <Atom name="C10" type="ca" charge="-0.1144"/>
      <Atom name="C11" type="ca" charge="-0.1468"/>
      <Atom name="C12" type="cp" charge="0.0438"/>
      <Atom name="C13" type="ca" charge="-0.1678"/>
      <Atom name="C14" type="ca" charge="-0.0361"/>
      <Atom name="C15" type="ca" charge="-0.1151"/>
      <Atom name="C16" type="ca" charge="-0.1436"/>
      <Atom name="C17" type="cp" charge="0.031"/>
      <Atom name="C18" type="ca" charge="-0.1611"/>
      <Atom name="C19" type="ca" charge="-0.0351"/>
      <Atom name="C20" type="ca" charge="-0.1165"/>
      <Atom name="C21" type="ca" charge="-0.1427"/>
      <Atom name="C22" type="cp" charge="0.0257"/>
      <Atom name="C23" type="ca" charge="-0.1646"/>
      <Atom name="C24" type="ca" charge="-0.0368"/>
      <Atom name="C25" type="ca" charge="-0.113"/>
      <Atom name="C26" type="ca" charge="-0.1573"/>
      <Atom name="C27" type="cp" charge="0.0323"/>
      <Atom name="C28" type="ca" charge="-0.1674"/>
      <Atom name="C29" type="ca" charge="-0.0351"/>
      <Atom name="C30" type="ca" charge="-0.1147"/>
      <Atom name="C31" type="ca" charge="-0.1521"/>
      <Atom name="C32" type="cp" charge="0.0321"/>
      <Atom name="C33" type="ca" charge="-0.1669"/>
      <Atom name="C34" type="ca" charge="-0.0332"/>
      <Atom name="C35" type="ca" charge="-0.1148"/>
      <Atom name="C36" type="ca" charge="-0.1502"/>
      <Atom name="H37" type="ha" charge="0.1685"/>
      <Atom name="H38" type="ha" charge="0.1617"/>
      <Atom name="H39" type="ha" charge="0.1701"/>
      <Atom name="H40" type="h4" charge="0.1499"/>
      <Atom name="H41" type="ha" charge="0.1685"/>
      <Atom name="H42" type="ha" charge="0.163"/>
      <Atom name="H43" type="ha" charge="0.1703"/>
      <Atom name="H44" type="h4" charge="0.1522"/>
      <Atom name="H45" type="ha" charge="0.1671"/>
      <Atom name="H46" type="ha" charge="0.1622"/>
      <Atom name="H47" type="ha" charge="0.1708"/>
      <Atom name="H48" type="h4" charge="0.1514"/>
      <Atom name="H49" type="ha" charge="0.1689"/>
      <Atom name="H50" type="ha" charge="0.1626"/>
      <Atom name="H51" type="ha" charge="0.1708"/>
      <Atom name="H52" type="h4" charge="0.1514"/>
      <Atom name="H53" type="ha" charge="0.1694"/>
      <Atom name="H54" type="ha" charge="0.1625"/>
      <Atom name="H55" type="ha" charge="0.1708"/>
      <Atom name="H56" type="h4" charge="0.1509"/>
      <Atom name="H57" type="ha" charge="0.1687"/>
      <Atom name="H58" type="ha" charge="0.162"/>
      <Atom name="H59" type="ha" charge="0.1705"/>
      <Atom name="H60" type="h4" charge="0.1534"/>
      <Bond atomName1="RU" atomName2="N1"/>
      <Bond atomName1="RU" atomName2="N2"/>
      <Bond atomName1="RU" atomName2="N3"/>
      <Bond atomName1="RU" atomName2="N4"/>
      <Bond atomName1="RU" atomName2="N5"/>
      <Bond atomName1="RU" atomName2="N6"/>
      <Bond atomName1="C36" atomName2="H60"/>
      <Bond atomName1="C35" atomName2="C36"/>
      <Bond atomName1="C35" atomName2="H59"/>
      <Bond atomName1="C34" atomName2="C35"/>
      <Bond atomName1="C34" atomName2="H58"/>
      <Bond atomName1="C33" atomName2="C34"/>
      <Bond atomName1="C33" atomName2="H57"/>
      <Bond atomName1="C32" atomName2="C33"/>
      <Bond atomName1="C31" atomName2="H56"/>
      <Bond atomName1="C30" atomName2="C31"/>
      <Bond atomName1="C30" atomName2="H55"/>
      <Bond atomName1="C29" atomName2="C30"/>
      <Bond atomName1="C29" atomName2="H54"/>
      <Bond atomName1="C28" atomName2="C29"/>
      <Bond atomName1="C28" atomName2="H53"/>
      <Bond atomName1="C27" atomName2="C28"/>
      <Bond atomName1="C27" atomName2="C32"/>
      <Bond atomName1="C26" atomName2="H52"/>
      <Bond atomName1="C25" atomName2="C26"/>
      <Bond atomName1="C25" atomName2="H51"/>
      <Bond atomName1="C24" atomName2="C25"/>
      <Bond atomName1="C24" atomName2="H50"/>
      <Bond atomName1="C23" atomName2="C24"/>
      <Bond atomName1="C23" atomName2="H49"/>
      <Bond atomName1="C22" atomName2="C23"/>
      <Bond atomName1="C21" atomName2="H48"/>
      <Bond atomName1="C20" atomName2="C21"/>
      <Bond atomName1="C20" atomName2="H47"/>
      <Bond atomName1="C19" atomName2="C20"/>
      <Bond atomName1="C19" atomName2="H46"/>
      <Bond atomName1="C18" atomName2="C19"/>
      <Bond atomName1="C18" atomName2="H45"/>
      <Bond atomName1="C17" atomName2="C18"/>
      <Bond atomName1="C17" atomName2="C22"/>
      <Bond atomName1="C16" atomName2="H44"/>
      <Bond atomName1="C15" atomName2="C16"/>
      <Bond atomName1="C15" atomName2="H43"/>
      <Bond atomName1="C14" atomName2="C15"/>
      <Bond atomName1="C14" atomName2="H42"/>
      <Bond atomName1="C13" atomName2="C14"/>
      <Bond atomName1="C13" atomName2="H41"/>
      <Bond atomName1="C12" atomName2="C13"/>
      <Bond atomName1="C11" atomName2="H40"/>
      <Bond atomName1="C10" atomName2="C11"/>
      <Bond atomName1="C10" atomName2="H39"/>
      <Bond atomName1="C9" atomName2="C10"/>
      <Bond atomName1="C9" atomName2="H38"/>
      <Bond atomName1="C8" atomName2="C9"/>
      <Bond atomName1="C8" atomName2="H37"/>
      <Bond atomName1="C7" atomName2="C8"/>
      <Bond atomName1="C7" atomName2="C12"/>
      <Bond atomName1="N6" atomName2="C32"/>
      <Bond atomName1="N6" atomName2="C36"/>
      <Bond atomName1="N5" atomName2="C27"/>
      <Bond atomName1="N5" atomName2="C31"/>
      <Bond atomName1="N4" atomName2="C22"/>
      <Bond atomName1="N4" atomName2="C26"/>
      <Bond atomName1="N3" atomName2="C17"/>
      <Bond atomName1="N3" atomName2="C21"/>
      <Bond atomName1="N2" atomName2="C12"/>
      <Bond atomName1="N2" atomName2="C16"/>
      <Bond atomName1="N1" atomName2="C7"/>
      <Bond atomName1="N1" atomName2="C11"/>
    </Residue>
  </Residues>
  <HarmonicBondForce>
    <Bond class1="M1" class2="Y1" length="0.20735000000000003" k="54308.31999999999"/>
    <Bond class1="M1" class2="Y2" length="0.20733000000000001" k="54894.07999999999"/>
    <Bond class1="M1" class2="Y3" length="0.20734" k="53471.51999999999"/>
    <Bond class1="M1" class2="Y4" length="0.20734" k="54559.35999999999"/>
    <Bond class1="M1" class2="Y5" length="0.20736" k="53471.51999999999"/>
    <Bond class1="M1" class2="Y6" length="0.20734" k="54810.39999999999"/>
    <Bond class1="ca" class2="ca" length="0.1398" k="316812.48"/>
    <Bond class1="cp" class2="ca" length="0.1406" k="308277.11999999994"/>
    <Bond class1="cp" class2="cp" length="0.14850000000000002" k="232295.67999999996"/>
    <Bond class1="Y6" class2="cp" length="0.1339" k="347020.9599999999"/>
    <Bond class1="Y6" class2="ca" length="0.1339" k="346602.55999999994"/>
    <Bond class1="Y5" class2="cp" length="0.1339" k="347020.9599999999"/>
    <Bond class1="Y5" class2="ca" length="0.1339" k="346602.55999999994"/>
    <Bond class1="Y4" class2="cp" length="0.1339" k="347020.9599999999"/>
    <Bond class1="Y4" class2="ca" length="0.1339" k="346602.55999999994"/>
    <Bond class1="Y3" class2="cp" length="0.1339" k="347020.9599999999"/>
    <Bond class1="Y3" class2="ca" length="0.1339" k="346602.55999999994"/>
    <Bond class1="Y2" class2="cp" length="0.1339" k="347020.9599999999"/>
    <Bond class1="Y2" class2="ca" length="0.1339" k="346602.55999999994"/>
    <Bond class1="Y1" class2="cp" length="0.1339" k="347020.9599999999"/>
    <Bond class1="Y1" class2="ca" length="0.1339" k="346602.55999999994"/>
    <Bond class1="ca" class2="h4" length="0.1089" k="326435.67999999993"/>
    <Bond class1="ca" class2="ha" length="0.10860000000000002" k="331121.75999999995"/>
  </HarmonicBondForce>
  <HarmonicAngleForce>
    <Angle class1="M1" class2="Y1" class3="cp" angle="2.02231387" k="1435.7814400000002"/>
    <Angle class1="M1" class2="Y1" class3="ca" angle="2.19335621" k="1602.3883200000002"/>
    <Angle class1="M1" class2="Y2" class3="cp" angle="2.02231387" k="1435.36304"/>
    <Angle class1="M1" class2="Y2" class3="ca" angle="2.19353074" k="1601.8025599999999"/>
    <Angle class1="M1" class2="Y3" class3="cp" angle="2.02231387" k="1433.5220800000002"/>
    <Angle class1="M1" class2="Y3" class3="ca" angle="2.19370528" k="1603.89456"/>
    <Angle class1="M1" class2="Y4" class3="cp" angle="2.02231387" k="1456.7014400000003"/>
    <Angle class1="M1" class2="Y4" class3="ca" angle="2.19353074" k="1625.4840000000002"/>
    <Angle class1="M1" class2="Y5" class3="cp" angle="2.02231387" k="1433.8568"/>
    <Angle class1="M1" class2="Y5" class3="ca" angle="2.19353074" k="1600.7984000000001"/>
    <Angle class1="M1" class2="Y6" class3="cp" angle="2.0224884" k="1424.3172800000002"/>
    <Angle class1="M1" class2="Y6" class3="ca" angle="2.19335621" k="1587.57696"/>
    <Angle class1="ca" class2="ca" class3="ca" angle="2.09474507" k="575.7184"/>
    <Angle class1="cp" class2="Y6" class3="ca" angle="2.06036207" k="586.5968"/>
    <Angle class1="cp" class2="ca" class3="ca" angle="2.10643878" k="572.3712"/>
    <Angle class1="ca" class2="cp" class3="cp" angle="2.11376916" k="553.1247999999999"/>
    <Angle class1="cp" class2="Y5" class3="ca" angle="2.06036207" k="586.5968"/>
    <Angle class1="cp" class2="Y4" class3="ca" angle="2.06036207" k="586.5968"/>
    <Angle class1="cp" class2="Y3" class3="ca" angle="2.06036207" k="586.5968"/>
    <Angle class1="cp" class2="Y2" class3="ca" angle="2.06036207" k="586.5968"/>
    <Angle class1="cp" class2="Y1" class3="ca" angle="2.06036207" k="586.5968"/>
    <Angle class1="Y6" class2="cp" class3="cp" angle="2.03522931" k="720.4848"/>
    <Angle class1="Y6" class2="cp" class3="ca" angle="2.12267035" k="728.8528"/>
    <Angle class1="Y6" class2="ca" class3="ca" angle="2.1457087" k="726.3424"/>
    <Angle class1="Y5" class2="cp" class3="ca" angle="2.12267035" k="728.8528"/>
    <Angle class1="Y5" class2="cp" class3="cp" angle="2.03522931" k="720.4848"/>
    <Angle class1="Y5" class2="ca" class3="ca" angle="2.1457087" k="726.3424"/>
    <Angle class1="Y5" class2="M1" class3="Y6" angle="1.36606979" k="1174.53248"/>
    <Angle class1="Y4" class2="cp" class3="cp" angle="2.03522931" k="720.4848"/>
    <Angle class1="Y4" class2="cp" class3="ca" angle="2.12267035" k="728.8528"/>
    <Angle class1="Y4" class2="ca" class3="ca" angle="2.1457087" k="726.3424"/>
    <Angle class1="Y4" class2="M1" class3="Y5" angle="1.68965397" k="1176.6244800000002"/>
    <Angle class1="Y4" class2="M1" class3="Y6" angle="3.02360969" k="1224.48944"/>
    <Angle class1="Y3" class2="cp" class3="ca" angle="2.12267035" k="728.8528"/>
    <Angle class1="Y3" class2="cp" class3="cp" angle="2.03522931" k="720.4848"/>
    <Angle class1="Y3" class2="ca" class3="ca" angle="2.1457087" k="726.3424"/>
    <Angle class1="Y3" class2="M1" class3="Y4" angle="1.36606979" k="1145.5792000000001"/>
    <Angle class1="Y3" class2="M1" class3="Y5" angle="1.54322079" k="1166.24816"/>
    <Angle class1="Y3" class2="M1" class3="Y6" angle="1.6901775700000001" k="1152.94304"/>
    <Angle class1="Y2" class2="cp" class3="cp" angle="2.03522931" k="720.4848"/>
    <Angle class1="Y2" class2="cp" class3="ca" angle="2.12267035" k="728.8528"/>
    <Angle class1="Y2" class2="ca" class3="ca" angle="2.1457087" k="726.3424"/>
    <Angle class1="Y2" class2="M1" class3="Y3" angle="1.69052664" k="1149.7632"/>
    <Angle class1="Y2" class2="M1" class3="Y4" angle="1.54356985" k="1176.6244800000002"/>
    <Angle class1="Y2" class2="M1" class3="Y5" angle="3.02343516" k="1212.5232"/>
    <Angle class1="Y2" class2="M1" class3="Y6" angle="1.6901775700000001" k="1178.2144"/>
    <Angle class1="Y1" class2="cp" class3="ca" angle="2.12267035" k="728.8528"/>
    <Angle class1="Y1" class2="cp" class3="cp" angle="2.03522931" k="720.4848"/>
    <Angle class1="Y1" class2="ca" class3="ca" angle="2.1457087" k="726.3424"/>
    <Angle class1="Y1" class2="M1" class3="Y2" angle="1.36606979" k="1166.9176"/>
    <Angle class1="Y1" class2="M1" class3="Y3" angle="3.02378423" k="1211.9374400000002"/>
    <Angle class1="Y1" class2="M1" class3="Y4" angle="1.68930491" k="1140.0563200000001"/>
    <Angle class1="Y1" class2="M1" class3="Y5" angle="1.68947944" k="1145.74656"/>
    <Angle class1="Y1" class2="M1" class3="Y6" angle="1.54356985" k="1187.6702400000001"/>
    <Angle class1="ca" class2="ca" class3="ha" angle="2.0923016" k="407.52160000000003"/>
    <Angle class1="ca" class2="ca" class3="h4" angle="2.10033012" k="406.68480000000005"/>
    <Angle class1="cp" class2="ca" class3="ha" angle="2.09195254" k="405.848"/>
    <Angle class1="Y6" class2="ca" class3="h4" angle="2.0251064" k="536.3888"/>
    <Angle class1="Y5" class2="ca" class3="h4" angle="2.0251064" k="536.3888"/>
    <Angle class1="Y4" class2="ca" class3="h4" angle="2.0251064" k="536.3888"/>
    <Angle class1="Y3" class2="ca" class3="h4" angle="2.0251064" k="536.3888"/>
    <Angle class1="Y2" class2="ca" class3="h4" angle="2.0251064" k="536.3888"/>
    <Angle class1="Y1" class2="ca" class3="h4" angle="2.0251064" k="536.3888"/>
  </HarmonicAngleForce>
  <PeriodicTorsionForce>
    <Proper class1="M1" class2="Y1" class3="cp" class4="ca" periodicity1="3" phase1="0.0" k1="0.0"/>
    <Proper class1="M1" class2="Y1" class3="cp" class4="cp" periodicity1="3" phase1="0.0" k1="0.0"/>
    <Proper class1="M1" class2="Y1" class3="ca" class4="ca" periodicity1="3" phase1="0.0" k1="0.0"/>
    <Proper class1="M1" class2="Y2" class3="cp" class4="cp" periodicity1="3" phase1="0.0" k1="0.0"/>
    <Proper class1="M1" class2="Y2" class3="cp" class4="ca" periodicity1="3" phase1="0.0" k1="0.0"/>
    <Proper class1="M1" class2="Y2" class3="ca" class4="ca" periodicity1="3" phase1="0.0" k1="0.0"/>
    <Proper class1="M1" class2="Y3" class3="cp" class4="ca" periodicity1="3" phase1="0.0" k1="0.0"/>
    <Proper class1="M1" class2="Y3" class3="cp" class4="cp" periodicity1="3" phase1="0.0" k1="0.0"/>
    <Proper class1="M1" class2="Y3" class3="ca" class4="ca" periodicity1="3" phase1="0.0" k1="0.0"/>
    <Proper class1="M1" class2="Y4" class3="cp" class4="cp" periodicity1="3" phase1="0.0" k1="0.0"/>
    <Proper class1="M1" class2="Y4" class3="cp" class4="ca" periodicity1="3" phase1="0.0" k1="0.0"/>
    <Proper class1="M1" class2="Y4" class3="ca" class4="ca" periodicity1="3" phase1="0.0" k1="0.0"/>
    <Proper class1="M1" class2="Y5" class3="cp" class4="ca" periodicity1="3" phase1="0.0" k1="0.0"/>
    <Proper class1="M1" class2="Y5" class3="cp" class4="cp" periodicity1="3" phase1="0.0" k1="0.0"/>
    <Proper class1="M1" class2="Y5" class3="ca" class4="ca" periodicity1="3" phase1="0.0" k1="0.0"/>
    <Proper class1="M1" class2="Y6" class3="cp" class4="cp" periodicity1="3" phase1="0.0" k1="0.0"/>
    <Proper class1="M1" class2="Y6" class3="cp" class4="ca" periodicity1="3" phase1="0.0" k1="0.0"/>
    <Proper class1="M1" class2="Y6" class3="ca" class4="ca" periodicity1="3" phase1="0.0" k1="0.0"/>
    <Proper class1="ca" class2="cp" class3="Y6" class4="ca" periodicity1="2" phase1="3.141594" k1="20.0832"/>
    <Proper class1="ca" class2="ca" class3="ca" class4="ca" periodicity1="2" phase1="3.141594" k1="15.167"/>
    <Proper class1="cp" class2="Y6" class3="ca" class4="ca" periodicity1="2" phase1="3.141594" k1="20.0832"/>
    <Proper class1="cp" class2="ca" class3="ca" class4="ca" periodicity1="2" phase1="3.141594" k1="15.167"/>
    <Proper class1="ca" class2="Y5" class3="cp" class4="cp" periodicity1="2" phase1="3.141594" k1="20.0832"/>
    <Proper class1="ca" class2="ca" class3="cp" class4="cp" periodicity1="2" phase1="3.141594" k1="15.167"/>
    <Proper class1="ca" class2="cp" class3="Y5" class4="ca" periodicity1="2" phase1="3.141594" k1="20.0832"/>
    <Proper class1="ca" class2="cp" class3="cp" class4="ca" periodicity1="2" phase1="3.141594" k1="3.32628"/>
    <Proper class1="cp" class2="Y5" class3="ca" class4="ca" periodicity1="2" phase1="3.141594" k1="20.0832"/>
    <Proper class1="cp" class2="cp" class3="Y6" class4="ca" periodicity1="2" phase1="3.141594" k1="20.0832"/>
    <Proper class1="ca" class2="cp" class3="Y4" class4="ca" periodicity1="2" phase1="3.141594" k1="20.0832"/>
    <Proper class1="cp" class2="Y4" class3="ca" class4="ca" periodicity1="2" phase1="3.141594" k1="20.0832"/>
    <Proper class1="ca" class2="Y3" class3="cp" class4="cp" periodicity1="2" phase1="3.141594" k1="20.0832"/>
    <Proper class1="ca" class2="cp" class3="Y3" class4="ca" periodicity1="2" phase1="3.141594" k1="20.0832"/>
    <Proper class1="cp" class2="Y3" class3="ca" class4="ca" periodicity1="2" phase1="3.141594" k1="20.0832"/>
    <Proper class1="cp" class2="cp" class3="Y4" class4="ca" periodicity1="2" phase1="3.141594" k1="20.0832"/>
    <Proper class1="ca" class2="cp" class3="Y2" class4="ca" periodicity1="2" phase1="3.141594" k1="20.0832"/>
    <Proper class1="cp" class2="Y2" class3="ca" class4="ca" periodicity1="2" phase1="3.141594" k1="20.0832"/>
    <Proper class1="ca" class2="Y1" class3="cp" class4="cp" periodicity1="2" phase1="3.141594" k1="20.0832"/>
    <Proper class1="ca" class2="cp" class3="Y1" class4="ca" periodicity1="2" phase1="3.141594" k1="20.0832"/>
    <Proper class1="cp" class2="Y1" class3="ca" class4="ca" periodicity1="2" phase1="3.141594" k1="20.0832"/>
    <Proper class1="cp" class2="cp" class3="Y2" class4="ca" periodicity1="2" phase1="3.141594" k1="20.0832"/>
    <Proper class1="Y6" class2="cp" class3="cp" class4="ca" periodicity1="2" phase1="3.141594" k1="4.184"/>
    <Proper class1="Y6" class2="cp" class3="ca" class4="ca" periodicity1="2" phase1="3.141594" k1="15.167"/>
    <Proper class1="Y6" class2="ca" class3="ca" class4="ca" periodicity1="2" phase1="3.141594" k1="15.167"/>
    <Proper class1="Y6" class2="M1" class3="Y1" class4="cp" periodicity1="3" phase1="0.0" k1="0.0"/>
    <Proper class1="Y6" class2="M1" class3="Y1" class4="ca" periodicity1="3" phase1="0.0" k1="0.0"/>
    <Proper class1="Y6" class2="M1" class3="Y2" class4="cp" periodicity1="3" phase1="0.0" k1="0.0"/>
    <Proper class1="Y6" class2="M1" class3="Y2" class4="ca" periodicity1="3" phase1="0.0" k1="0.0"/>
    <Proper class1="Y6" class2="M1" class3="Y3" class4="cp" periodicity1="3" phase1="0.0" k1="0.0"/>
    <Proper class1="Y6" class2="M1" class3="Y3" class4="ca" periodicity1="3" phase1="0.0" k1="0.0"/>
    <Proper class1="Y6" class2="M1" class3="Y4" class4="cp" periodicity1="3" phase1="0.0" k1="0.0"/>
    <Proper class1="Y6" class2="M1" class3="Y4" class4="ca" periodicity1="3" phase1="0.0" k1="0.0"/>
    <Proper class1="Y6" class2="M1" class3="Y5" class4="cp" periodicity1="3" phase1="0.0" k1="0.0"/>
    <Proper class1="Y6" class2="M1" class3="Y5" class4="ca" periodicity1="3" phase1="0.0" k1="0.0"/>
    <Proper class1="Y5" class2="cp" class3="ca" class4="ca" periodicity1="2" phase1="3.141594" k1="15.167"/>
    <Proper class1="Y5" class2="cp" class3="cp" class4="Y6" periodicity1="2" phase1="3.141594" k1="4.184"/>
    <Proper class1="Y5" class2="cp" class3="cp" class4="ca" periodicity1="2" phase1="3.141594" k1="4.184"/>
    <Proper class1="Y5" class2="ca" class3="ca" class4="ca" periodicity1="2" phase1="3.141594" k1="15.167"/>
    <Proper class1="Y5" class2="M1" class3="Y1" class4="cp" periodicity1="3" phase1="0.0" k1="0.0"/>
    <Proper class1="Y5" class2="M1" class3="Y1" class4="ca" periodicity1="3" phase1="0.0" k1="0.0"/>
    <Proper class1="Y5" class2="M1" class3="Y2" class4="cp" periodicity1="3" phase1="0.0" k1="0.0"/>
    <Proper class1="Y5" class2="M1" class3="Y2" class4="ca" periodicity1="3" phase1="0.0" k1="0.0"/>
    <Proper class1="Y5" class2="M1" class3="Y3" class4="cp" periodicity1="3" phase1="0.0" k1="0.0"/>
    <Proper class1="Y5" class2="M1" class3="Y3" class4="ca" periodicity1="3" phase1="0.0" k1="0.0"/>
    <Proper class1="Y5" class2="M1" class3="Y4" class4="cp" periodicity1="3" phase1="0.0" k1="0.0"/>
    <Proper class1="Y5" class2="M1" class3="Y4" class4="ca" periodicity1="3" phase1="0.0" k1="0.0"/>
    <Proper class1="Y5" class2="M1" class3="Y6" class4="cp" periodicity1="3" phase1="0.0" k1="0.0"/>
    <Proper class1="Y5" class2="M1" class3="Y6" class4="ca" periodicity1="3" phase1="0.0" k1="0.0"/>
    <Proper class1="Y4" class2="cp" class3="cp" class4="ca" periodicity1="2" phase1="3.141594" k1="4.184"/>
    <Proper class1="Y4" class2="cp" class3="ca" class4="ca" periodicity1="2" phase1="3.141594" k1="15.167"/>
    <Proper class1="Y4" class2="ca" class3="ca" class4="ca" periodicity1="2" phase1="3.141594" k1="15.167"/>
    <Proper class1="Y4" class2="M1" class3="Y1" class4="cp" periodicity1="3" phase1="0.0" k1="0.0"/>
    <Proper class1="Y4" class2="M1" class3="Y1" class4="ca" periodicity1="3" phase1="0.0" k1="0.0"/>
    <Proper class1="Y4" class2="M1" class3="Y2" class4="cp" periodicity1="3" phase1="0.0" k1="0.0"/>
    <Proper class1="Y4" class2="M1" class3="Y2" class4="ca" periodicity1="3" phase1="0.0" k1="0.0"/>
    <Proper class1="Y4" class2="M1" class3="Y3" class4="cp" periodicity1="3" phase1="0.0" k1="0.0"/>
    <Proper class1="Y4" class2="M1" class3="Y3" class4="ca" periodicity1="3" phase1="0.0" k1="0.0"/>
    <Proper class1="Y4" class2="M1" class3="Y5" class4="cp" periodicity1="3" phase1="0.0" k1="0.0"/>
    <Proper class1="Y4" class2="M1" class3="Y5" class4="ca" periodicity1="3" phase1="0.0" k1="0.0"/>
    <Proper class1="Y4" class2="M1" class3="Y6" class4="cp" periodicity1="3" phase1="0.0" k1="0.0"/>
    <Proper class1="Y4" class2="M1" class3="Y6" class4="ca" periodicity1="3" phase1="0.0" k1="0.0"/>
    <Proper class1="Y3" class2="cp" class3="ca" class4="ca" periodicity1="2" phase1="3.141594" k1="15.167"/>
    <Proper class1="Y3" class2="cp" class3="cp" class4="Y4" periodicity1="2" phase1="3.141594" k1="4.184"/>
    <Proper class1="Y3" class2="cp" class3="cp" class4="ca" periodicity1="2" phase1="3.141594" k1="4.184"/>
    <Proper class1="Y3" class2="ca" class3="ca" class4="ca" periodicity1="2" phase1="3.141594" k1="15.167"/>
    <Proper class1="Y3" class2="M1" class3="Y1" class4="cp" periodicity1="3" phase1="0.0" k1="0.0"/>
    <Proper class1="Y3" class2="M1" class3="Y1" class4="ca" periodicity1="3" phase1="0.0" k1="0.0"/>
    <Proper class1="Y3" class2="M1" class3="Y2" class4="cp" periodicity1="3" phase1="0.0" k1="0.0"/>
    <Proper class1="Y3" class2="M1" class3="Y2" class4="ca" periodicity1="3" phase1="0.0" k1="0.0"/>
    <Proper class1="Y3" class2="M1" class3="Y4" class4="cp" periodicity1="3" phase1="0.0" k1="0.0"/>
    <Proper class1="Y3" class2="M1" class3="Y4" class4="ca" periodicity1="3" phase1="0.0" k1="0.0"/>
    <Proper class1="Y3" class2="M1" class3="Y5" class4="cp" periodicity1="3" phase1="0.0" k1="0.0"/>
    <Proper class1="Y3" class2="M1" class3="Y5" class4="ca" periodicity1="3" phase1="0.0" k1="0.0"/>
    <Proper class1="Y3" class2="M1" class3="Y6" class4="cp" periodicity1="3" phase1="0.0" k1="0.0"/>
    <Proper class1="Y3" class2="M1" class3="Y6" class4="ca" periodicity1="3" phase1="0.0" k1="0.0"/>
    <Proper class1="Y2" class2="cp" class3="cp" class4="ca" periodicity1="2" phase1="3.141594" k1="4.184"/>
    <Proper class1="Y2" class2="cp" class3="ca" class4="ca" periodicity1="2" phase1="3.141594" k1="15.167"/>
    <Proper class1="Y2" class2="ca" class3="ca" class4="ca" periodicity1="2" phase1="3.141594" k1="15.167"/>
    <Proper class1="Y2" class2="M1" class3="Y1" class4="cp" periodicity1="3" phase1="0.0" k1="0.0"/>
    <Proper class1="Y2" class2="M1" class3="Y1" class4="ca" periodicity1="3" phase1="0.0" k1="0.0"/>
    <Proper class1="Y2" class2="M1" class3="Y3" class4="cp" periodicity1="3" phase1="0.0" k1="0.0"/>
    <Proper class1="Y2" class2="M1" class3="Y3" class4="ca" periodicity1="3" phase1="0.0" k1="0.0"/>
    <Proper class1="Y2" class2="M1" class3="Y4" class4="cp" periodicity1="3" phase1="0.0" k1="0.0"/>
    <Proper class1="Y2" class2="M1" class3="Y4" class4="ca" periodicity1="3" phase1="0.0" k1="0.0"/>
    <Proper class1="Y2" class2="M1" class3="Y5" class4="cp" periodicity1="3" phase1="0.0" k1="0.0"/>
    <Proper class1="Y2" class2="M1" class3="Y5" class4="ca" periodicity1="3" phase1="0.0" k1="0.0"/>
    <Proper class1="Y2" class2="M1" class3="Y6" class4="cp" periodicity1="3" phase1="0.0" k1="0.0"/>
    <Proper class1="Y2" class2="M1" class3="Y6" class4="ca" periodicity1="3" phase1="0.0" k1="0.0"/>
    <Proper class1="Y1" class2="cp" class3="ca" class4="ca" periodicity1="2" phase1="3.141594" k1="15.167"/>
    <Proper class1="Y1" class2="cp" class3="cp" class4="Y2" periodicity1="2" phase1="3.141594" k1="4.184"/>
    <Proper class1="Y1" class2="cp" class3="cp" class4="ca" periodicity1="2" phase1="3.141594" k1="4.184"/>
    <Proper class1="Y1" class2="ca" class3="ca" class4="ca" periodicity1="2" phase1="3.141594" k1="15.167"/>
    <Proper class1="Y1" class2="M1" class3="Y2" class4="cp" periodicity1="3" phase1="0.0" k1="0.0"/>
    <Proper class1="Y1" class2="M1" class3="Y2" class4="ca" periodicity1="3" phase1="0.0" k1="0.0"/>
    <Proper class1="Y1" class2="M1" class3="Y3" class4="cp" periodicity1="3" phase1="0.0" k1="0.0"/>
    <Proper class1="Y1" class2="M1" class3="Y3" class4="ca" periodicity1="3" phase1="0.0" k1="0.0"/>
    <Proper class1="Y1" class2="M1" class3="Y4" class4="cp" periodicity1="3" phase1="0.0" k1="0.0"/>
    <Proper class1="Y1" class2="M1" class3="Y4" class4="ca" periodicity1="3" phase1="0.0" k1="0.0"/>
    <Proper class1="Y1" class2="M1" class3="Y5" class4="cp" periodicity1="3" phase1="0.0" k1="0.0"/>
    <Proper class1="Y1" class2="M1" class3="Y5" class4="ca" periodicity1="3" phase1="0.0" k1="0.0"/>
    <Proper class1="Y1" class2="M1" class3="Y6" class4="cp" periodicity1="3" phase1="0.0" k1="0.0"/>
    <Proper class1="Y1" class2="M1" class3="Y6" class4="ca" periodicity1="3" phase1="0.0" k1="0.0"/>
    <Proper class1="M1" class2="Y1" class3="ca" class4="h4" periodicity1="3" phase1="0.0" k1="0.0"/>
    <Proper class1="M1" class2="Y2" class3="ca" class4="h4" periodicity1="3" phase1="0.0" k1="0.0"/>
    <Proper class1="M1" class2="Y3" class3="ca" class4="h4" periodicity1="3" phase1="0.0" k1="0.0"/>
    <Proper class1="M1" class2="Y4" class3="ca" class4="h4" periodicity1="3" phase1="0.0" k1="0.0"/>
    <Proper class1="M1" class2="Y5" class3="ca" class4="h4" periodicity1="3" phase1="0.0" k1="0.0"/>
    <Proper class1="M1" class2="Y6" class3="ca" class4="h4" periodicity1="3" phase1="0.0" k1="0.0"/>
    <Proper class1="ha" class2="ca" class3="ca" class4="h4" periodicity1="2" phase1="3.141594" k1="15.167"/>
    <Proper class1="ha" class2="ca" class3="ca" class4="ha" periodicity1="2" phase1="3.141594" k1="15.167"/>
    <Proper class1="ca" class2="ca" class3="ca" class4="ha" periodicity1="2" phase1="3.141594" k1="15.167"/>
    <Proper class1="ca" class2="ca" class3="ca" class4="h4" periodicity1="2" phase1="3.141594" k1="15.167"/>
    <Proper class1="cp" class2="Y6" class3="ca" class4="h4" periodicity1="2" phase1="3.141594" k1="20.0832"/>
    <Proper class1="cp" class2="cp" class3="ca" class4="ha" periodicity1="2" phase1="3.141594" k1="15.167"/>
    <Proper class1="cp" class2="ca" class3="ca" class4="ha" periodicity1="2" phase1="3.141594" k1="15.167"/>
    <Proper class1="cp" class2="Y5" class3="ca" class4="h4" periodicity1="2" phase1="3.141594" k1="20.0832"/>
    <Proper class1="cp" class2="Y4" class3="ca" class4="h4" periodicity1="2" phase1="3.141594" k1="20.0832"/>
    <Proper class1="cp" class2="Y3" class3="ca" class4="h4" periodicity1="2" phase1="3.141594" k1="20.0832"/>
    <Proper class1="cp" class2="Y2" class3="ca" class4="h4" periodicity1="2" phase1="3.141594" k1="20.0832"/>
    <Proper class1="cp" class2="Y1" class3="ca" class4="h4" periodicity1="2" phase1="3.141594" k1="20.0832"/>
    <Proper class1="Y6" class2="cp" class3="ca" class4="ha" periodicity1="2" phase1="3.141594" k1="15.167"/>
    <Proper class1="Y6" class2="ca" class3="ca" class4="ha" periodicity1="2" phase1="3.141594" k1="15.167"/>
    <Proper class1="Y5" class2="cp" class3="ca" class4="ha" periodicity1="2" phase1="3.141594" k1="15.167"/>
    <Proper class1="Y5" class2="ca" class3="ca" class4="ha" periodicity1="2" phase1="3.141594" k1="15.167"/>
    <Proper class1="Y4" class2="cp" class3="ca" class4="ha" periodicity1="2" phase1="3.141594" k1="15.167"/>
    <Proper class1="Y4" class2="ca" class3="ca" class4="ha" periodicity1="2" phase1="3.141594" k1="15.167"/>
    <Proper class1="Y3" class2="cp" class3="ca" class4="ha" periodicity1="2" phase1="3.141594" k1="15.167"/>
    <Proper class1="Y3" class2="ca" class3="ca" class4="ha" periodicity1="2" phase1="3.141594" k1="15.167"/>
    <Proper class1="Y2" class2="cp" class3="ca" class4="ha" periodicity1="2" phase1="3.141594" k1="15.167"/>
    <Proper class1="Y2" class2="ca" class3="ca" class4="ha" periodicity1="2" phase1="3.141594" k1="15.167"/>
    <Proper class1="Y1" class2="cp" class3="ca" class4="ha" periodicity1="2" phase1="3.141594" k1="15.167"/>
    <Proper class1="Y1" class2="ca" class3="ca" class4="ha" periodicity1="2" phase1="3.141594" k1="15.167"/>
    <Improper class1="cp" class2="Y6" class3="cp" class4="ca" periodicity1="2" phase1="3.141594" k1="4.6024"/>
    <Improper class1="cp" class2="Y6" class3="ca" class4="cp" periodicity1="2" phase1="3.141594" k1="4.6024"/>
    <Improper class1="cp" class2="cp" class3="Y6" class4="ca" periodicity1="2" phase1="3.141594" k1="4.6024"/>
    <Improper class1="cp" class2="cp" class3="ca" class4="Y6" periodicity1="2" phase1="3.141594" k1="4.6024"/>
    <Improper class1="cp" class2="ca" class3="Y6" class4="cp" periodicity1="2" phase1="3.141594" k1="4.6024"/>
    <Improper class1="cp" class2="ca" class3="cp" class4="Y6" periodicity1="2" phase1="3.141594" k1="4.6024"/>
    <Improper class1="cp" class2="Y5" class3="ca" class4="cp" periodicity1="2" phase1="3.141594" k1="4.6024"/>
    <Improper class1="cp" class2="Y5" class3="cp" class4="ca" periodicity1="2" phase1="3.141594" k1="4.6024"/>
    <Improper class1="cp" class2="ca" class3="Y5" class4="cp" periodicity1="2" phase1="3.141594" k1="4.6024"/>
    <Improper class1="cp" class2="ca" class3="cp" class4="Y5" periodicity1="2" phase1="3.141594" k1="4.6024"/>
    <Improper class1="cp" class2="cp" class3="Y5" class4="ca" periodicity1="2" phase1="3.141594" k1="4.6024"/>
    <Improper class1="cp" class2="cp" class3="ca" class4="Y5" periodicity1="2" phase1="3.141594" k1="4.6024"/>
    <Improper class1="cp" class2="Y4" class3="cp" class4="ca" periodicity1="2" phase1="3.141594" k1="4.6024"/>
    <Improper class1="cp" class2="Y4" class3="ca" class4="cp" periodicity1="2" phase1="3.141594" k1="4.6024"/>
    <Improper class1="cp" class2="cp" class3="Y4" class4="ca" periodicity1="2" phase1="3.141594" k1="4.6024"/>
    <Improper class1="cp" class2="cp" class3="ca" class4="Y4" periodicity1="2" phase1="3.141594" k1="4.6024"/>
    <Improper class1="cp" class2="ca" class3="Y4" class4="cp" periodicity1="2" phase1="3.141594" k1="4.6024"/>
    <Improper class1="cp" class2="ca" class3="cp" class4="Y4" periodicity1="2" phase1="3.141594" k1="4.6024"/>
    <Improper class1="cp" class2="cp" class3="Y3" class4="ca" periodicity1="2" phase1="3.141594" k1="4.6024"/>
    <Improper class1="cp" class2="cp" class3="ca" class4="Y3" periodicity1="2" phase1="3.141594" k1="4.6024"/>
    <Improper class1="cp" class2="Y3" class3="cp" class4="ca" periodicity1="2" phase1="3.141594" k1="4.6024"/>
    <Improper class1="cp" class2="Y3" class3="ca" class4="cp" periodicity1="2" phase1="3.141594" k1="4.6024"/>
    <Improper class1="cp" class2="ca" class3="cp" class4="Y3" periodicity1="2" phase1="3.141594" k1="4.6024"/>
    <Improper class1="cp" class2="ca" class3="Y3" class4="cp" periodicity1="2" phase1="3.141594" k1="4.6024"/>
    <Improper class1="cp" class2="Y2" class3="ca" class4="cp" periodicity1="2" phase1="3.141594" k1="4.6024"/>
    <Improper class1="cp" class2="Y2" class3="cp" class4="ca" periodicity1="2" phase1="3.141594" k1="4.6024"/>
    <Improper class1="cp" class2="ca" class3="Y2" class4="cp" periodicity1="2" phase1="3.141594" k1="4.6024"/>
    <Improper class1="cp" class2="ca" class3="cp" class4="Y2" periodicity1="2" phase1="3.141594" k1="4.6024"/>
    <Improper class1="cp" class2="cp" class3="Y2" class4="ca" periodicity1="2" phase1="3.141594" k1="4.6024"/>
    <Improper class1="cp" class2="cp" class3="ca" class4="Y2" periodicity1="2" phase1="3.141594" k1="4.6024"/>
    <Improper class1="cp" class2="ca" class3="Y1" class4="cp" periodicity1="2" phase1="3.141594" k1="4.6024"/>
    <Improper class1="cp" class2="ca" class3="cp" class4="Y1" periodicity1="2" phase1="3.141594" k1="4.6024"/>
    <Improper class1="cp" class2="Y1" class3="ca" class4="cp" periodicity1="2" phase1="3.141594" k1="4.6024"/>
    <Improper class1="cp" class2="Y1" class3="cp" class4="ca" periodicity1="2" phase1="3.141594" k1="4.6024"/>
    <Improper class1="cp" class2="cp" class3="ca" class4="Y1" periodicity1="2" phase1="3.141594" k1="4.6024"/>
    <Improper class1="cp" class2="cp" class3="Y1" class4="ca" periodicity1="2" phase1="3.141594" k1="4.6024"/>
    <Improper class1="ca" class2="Y6" class3="ca" class4="h4" periodicity1="2" phase1="3.141594" k1="4.6024"/>
    <Improper class1="ca" class2="Y6" class3="h4" class4="ca" periodicity1="2" phase1="3.141594" k1="4.6024"/>
    <Improper class1="ca" class2="ca" class3="Y6" class4="h4" periodicity1="2" phase1="3.141594" k1="4.6024"/>
    <Improper class1="ca" class2="ca" class3="h4" class4="Y6" periodicity1="2" phase1="3.141594" k1="4.6024"/>
    <Improper class1="ca" class2="h4" class3="Y6" class4="ca" periodicity1="2" phase1="3.141594" k1="4.6024"/>
    <Improper class1="ca" class2="h4" class3="ca" class4="Y6" periodicity1="2" phase1="3.141594" k1="4.6024"/>
    <Improper class1="ca" class2="ha" class3="ca" class4="ca" periodicity1="2" phase1="3.141594" k1="4.6024"/>
    <Improper class1="ca" class2="ca" class3="ha" class4="ca" periodicity1="2" phase1="3.141594" k1="4.6024"/>
    <Improper class1="ca" class2="ca" class3="ca" class4="ha" periodicity1="2" phase1="3.141594" k1="4.6024"/>
    <Improper class1="ca" class2="ha" class3="cp" class4="ca" periodicity1="2" phase1="3.141594" k1="4.6024"/>
    <Improper class1="ca" class2="ha" class3="ca" class4="cp" periodicity1="2" phase1="3.141594" k1="4.6024"/>
    <Improper class1="ca" class2="cp" class3="ha" class4="ca" periodicity1="2" phase1="3.141594" k1="4.6024"/>
    <Improper class1="ca" class2="cp" class3="ca" class4="ha" periodicity1="2" phase1="3.141594" k1="4.6024"/>
    <Improper class1="ca" class2="ca" class3="ha" class4="cp" periodicity1="2" phase1="3.141594" k1="4.6024"/>
    <Improper class1="ca" class2="ca" class3="cp" class4="ha" periodicity1="2" phase1="3.141594" k1="4.6024"/>
    <Improper class1="ca" class2="Y5" class3="ca" class4="h4" periodicity1="2" phase1="3.141594" k1="4.6024"/>
    <Improper class1="ca" class2="Y5" class3="h4" class4="ca" periodicity1="2" phase1="3.141594" k1="4.6024"/>
    <Improper class1="ca" class2="ca" class3="Y5" class4="h4" periodicity1="2" phase1="3.141594" k1="4.6024"/>
    <Improper class1="ca" class2="ca" class3="h4" class4="Y5" periodicity1="2" phase1="3.141594" k1="4.6024"/>
    <Improper class1="ca" class2="h4" class3="Y5" class4="ca" periodicity1="2" phase1="3.141594" k1="4.6024"/>
    <Improper class1="ca" class2="h4" class3="ca" class4="Y5" periodicity1="2" phase1="3.141594" k1="4.6024"/>
    <Improper class1="ca" class2="Y4" class3="ca" class4="h4" periodicity1="2" phase1="3.141594" k1="4.6024"/>
    <Improper class1="ca" class2="Y4" class3="h4" class4="ca" periodicity1="2" phase1="3.141594" k1="4.6024"/>
    <Improper class1="ca" class2="ca" class3="Y4" class4="h4" periodicity1="2" phase1="3.141594" k1="4.6024"/>
    <Improper class1="ca" class2="ca" class3="h4" class4="Y4" periodicity1="2" phase1="3.141594" k1="4.6024"/>
    <Improper class1="ca" class2="h4" class3="Y4" class4="ca" periodicity1="2" phase1="3.141594" k1="4.6024"/>
    <Improper class1="ca" class2="h4" class3="ca" class4="Y4" periodicity1="2" phase1="3.141594" k1="4.6024"/>
    <Improper class1="ca" class2="h4" class3="ca" class4="Y3" periodicity1="2" phase1="3.141594" k1="4.6024"/>
    <Improper class1="ca" class2="h4" class3="Y3" class4="ca" periodicity1="2" phase1="3.141594" k1="4.6024"/>
    <Improper class1="ca" class2="ca" class3="h4" class4="Y3" periodicity1="2" phase1="3.141594" k1="4.6024"/>
    <Improper class1="ca" class2="ca" class3="Y3" class4="h4" periodicity1="2" phase1="3.141594" k1="4.6024"/>
    <Improper class1="ca" class2="Y3" class3="h4" class4="ca" periodicity1="2" phase1="3.141594" k1="4.6024"/>
    <Improper class1="ca" class2="Y3" class3="ca" class4="h4" periodicity1="2" phase1="3.141594" k1="4.6024"/>
    <Improper class1="ca" class2="ca" class3="Y2" class4="h4" periodicity1="2" phase1="3.141594" k1="4.6024"/>
    <Improper class1="ca" class2="ca" class3="h4" class4="Y2" periodicity1="2" phase1="3.141594" k1="4.6024"/>
    <Improper class1="ca" class2="Y2" class3="ca" class4="h4" periodicity1="2" phase1="3.141594" k1="4.6024"/>
    <Improper class1="ca" class2="Y2" class3="h4" class4="ca" periodicity1="2" phase1="3.141594" k1="4.6024"/>
    <Improper class1="ca" class2="h4" class3="ca" class4="Y2" periodicity1="2" phase1="3.141594" k1="4.6024"/>
    <Improper class1="ca" class2="h4" class3="Y2" class4="ca" periodicity1="2" phase1="3.141594" k1="4.6024"/>
    <Improper class1="ca" class2="h4" class3="Y1" class4="ca" periodicity1="2" phase1="3.141594" k1="4.6024"/>
    <Improper class1="ca" class2="h4" class3="ca" class4="Y1" periodicity1="2" phase1="3.141594" k1="4.6024"/>
    <Improper class1="ca" class2="Y1" class3="h4" class4="ca" periodicity1="2" phase1="3.141594" k1="4.6024"/>
    <Improper class1="ca" class2="Y1" class3="ca" class4="h4" periodicity1="2" phase1="3.141594" k1="4.6024"/>
    <Improper class1="ca" class2="ca" class3="h4" class4="Y1" periodicity1="2" phase1="3.141594" k1="4.6024"/>
    <Improper class1="ca" class2="ca" class3="Y1" class4="h4" periodicity1="2" phase1="3.141594" k1="4.6024"/>
  </PeriodicTorsionForce>
  <NonbondedForce coulomb14scale="0.8333333333333334" lj14scale="0.5">
    <UseAttributeFromResidue name="charge"/>
    <Atom class="M1" sigma="0.26397329022079846" epsilon="0.23430399973393523"/>
    <Atom class="Y1" sigma="0.33841678702229117" epsilon="0.3937144005608645"/>
    <Atom class="Y2" sigma="0.33841678702229117" epsilon="0.3937144005608645"/>
    <Atom class="Y3" sigma="0.33841678702229117" epsilon="0.3937144005608645"/>
    <Atom class="Y4" sigma="0.33841678702229117" epsilon="0.3937144005608645"/>
    <Atom class="Y5" sigma="0.33841678702229117" epsilon="0.3937144005608645"/>
    <Atom class="Y6" sigma="0.33841678702229117" epsilon="0.3937144005608645"/>
    <Atom class="cp" sigma="0.33152123100281" epsilon="0.4133791999977277"/>
    <Atom class="ca" sigma="0.33152123100281" epsilon="0.4133791999977277"/>
    <Atom class="ha" sigma="0.26254785220391275" epsilon="0.06736240007496809"/>
    <Atom class="h4" sigma="0.2536388651896133" epsilon="0.06736239962967548"/>
  </NonbondedForce>
</ForceField>
